# Supplementary material for: Dataset’s chemical diversity limits the generalizability of machine learning predictions
Source: J Cheminform. 2019 Nov 12;11:69. doi: 10.1186/s13321-019-0391-2 (PMC6852905; doi:10.1186/s13321-019-0391-2)
Supplement: Supplementary file 2 — Additional file 2. Functional groups analysis. Complete table of all encountered functional groups in PC9 and QM9. [file 13321_2019_391_MOESM2_ESM.csv]

Checkmol functional group	PC9 occurrence	QM9 on PC9 MAE	QM9 on PC9 Median	QM9 on PC9 sd	QM9 occurrence	PC9 on QM9 MAE	PC9 on QM9 Median	PC9 on QM9 sd
primary_alcohol	7498	6.72	3.8	10.39	8342	4.09	3.27	5.36
primary_aliphatic_amine_(alkylamine)	9507	5	2.53	9.41	1485	4.52	3.35	6.38
carbonyl_hydrate	675	4.43	2.96	6.48	0	0	0	0
enediol	66	5.86	5.75	5.86	0	0	0	0
1,2-diol	1011	9.84	6.98	10.83	1775	4.37	3.4	6.17
acetal	1431	6.77	2.92	14.11	1358	4.17	3.1	5.7
carbonic_acid_diester	203	5.76	3.89	9.89	146	5.04	4.33	6.42
imido_ester	582	4.83	3.33	8.26	4815	4.54	3.33	6.33
imine	2630	5.34	3.94	8.08	23	4.83	2.95	6.65
azide	358	11.45	11.31	7.65	0	0	0	0
tertiary_alcohol	1650	5.63	3.72	8.03	7024	4.25	3.2	5.78
aryl_fluoride	936	9.4	4.24	16.97	1562	4.08	3.54	4.38
heterocyclic_compound	42665	6.99	3.97	12.23	61904	4.3	3.25	5.94
nitrate	95	4.26	2.24	7.19	0	0	0	0
hemiacetal	819	2.76	1.72	6.04	0	0	0	0
semicarbazide	65	6.08	4.6	6.28	1	4.41	4.41	0
acyl_fluoride	105	6.38	2.58	15.16	0	0	0	0
orthocarboxylic_acid_derivative	711	14.22	10.7	25.32	181	4.75	3.66	6.31
secondary_aromatic_amine_(diarylamine)	11	32.57	32.11	1.73	0	0	0	0
imino(het)arene	504	7.83	6.19	10.76	1026	4.54	3.48	7.02
carbamic_acid	599	7.01	4.17	11.25	179	4.39	3.46	6.01
peroxide	430	32.74	30.48	11.16	0	0	0	0
N-oxide	148	3.91	2.55	7.96	0	0	0	0
carboxylic_acid_hydrazide	282	6.61	5.24	6.35	0	0	0	0
alkyne	3906	6.06	2.64	11.27	10873	4.54	3.37	6.31
enol	901	3.66	2.48	6.43	9	4.28	3.44	5.49
carboxylic_acid	4213	6.63	3.63	11.99	106	6.19	3.7	9.64
CO2_derivative_(general)	105	11.64	4.75	24	105	3.17	2.19	4.65
1,2-diphenol	40	8.94	4.67	13.58	45	5.9	3.89	8.03
amide_acetal	59	14.17	10.07	21.43	28	7.07	5.12	9.55
dialkyl_ether	9275	6.17	2.38	12.77	24012	4.25	3.19	5.86
tertiary_carboxylic_acid_amide	1066	6.41	3.79	11.29	1781	4.55	3.45	6.08
hydroxamic_acid	46	19.4	18.58	8.6	0	0	0	0
hydroxylamine	805	16.23	15.59	6.53	13	3.38	3.21	3.96
carboxylic_acid_azide	18	5.89	4.8	3.16	0	0	0	0
secondary_amine	8532	6.28	2.4	12.78	9179	4.43	3.26	6.19
1,2-aminoalcohol	1844	4.88	3.14	7.94	1694	4.49	3.36	6.14
hydrazine_derivative	6304	8.41	7.16	9.07	578	3.63	3	4.7
orthoester	46	5.38	4.87	5.43	0	0	0	0
aminal	3098	8.88	6.89	14.17	722	4.15	3.1	5.8
cation	39	20.71	14.17	20.16	0	0	0	0
alkyl_aryl_ether_	562	8.73	3.01	15.86	1182	4.34	3.4	5.63
isourea	1431	6.37	4.09	10.98	851	4.79	3.58	6.68
oxo(het)arene	684	6.5	4.51	10.68	1702	4.27	3.35	5.48
carbonitrile	4624	5.36	3.77	9.36	10315	4.69	3.46	6.4
alpha-hydroxyacid	160	4.89	2.1	10.13	5	4.54	4.62	6.27
acyl_cyanide	67	4.03	2.62	6.51	281	5.96	4.92	6.65
isocyanate	420	6.19	2.68	11.21	0	0	0	0
isonitrile	641	5.68	2.56	12.62	0	0	0	0
primary_amine	10941	5.06	2.54	9.56	5189	4.44	3.41	6.09
lactone	1102	4.04	2.61	6.82	1789	4.83	3.45	6.72
tertiary_amine	3388	6.42	2.97	12.43	11057	4.16	3.1	5.72
secondary_alcohol	6282	6.16	3.45	9.8	10668	4.29	3.23	6.03
hemiaminal	3034	6.53	4.91	11.07	207	6.01	4.42	7.83
aldehyde	4106	5.51	3.08	9.88	8684	4.28	3.17	5.96
quaternary_ammonium_salt	41	16.61	9.37	19.99	0	0	0	0
guanidine	1200	6.94	5.48	10.57	428	4.5	3.22	6.28
tertiary_aliphatic/aromatic_amine_(alkylarylamine)	87	8.36	3.75	13.89	370	3.65	2.87	4.58
aromatic_compound	12728	8.16	4.46	14.47	15863	4.33	3.44	5.8
hydrazone	428	4.25	3.15	6.27	15	2.48	1.43	3.53
carbamic_acid_ester_(urethane)	374	6.14	3.8	12.17	674	4.39	3.04	6.25
carboxylic_acid_imide,_N-unsubstituted	72	3.92	2.96	5.72	94	5.93	4.46	7.37
enol_ether	1977	4.43	2.82	8.24	2	15.98	15.98	22.6
carbonic_acid_monoester	224	7.95	4.37	14.4	54	3.45	2.52	4.36
lactam	533	5.88	4.36	8.34	2271	4.6	3.4	6.23
primary_aromatic_amine	1455	5.38	2.59	10.41	3714	4.41	3.43	5.96
nitroso_compound	48	17.04	15.87	9.14	0	0	0	0
oxime_ether	487	4.49	2.45	8.92	7	4.61	4.61	3.12
semicarbazone	4	6.51	2.41	11.3	0	0	0	0
secondary_carboxylic_acid_amide	399	7.83	3.17	15.78	2733	4.43	3.22	6.12
carboxylic_acid_ester	3593	5.45	2.85	11.15	3080	4.54	3.23	6.33
diaryl_ether	22	39.11	37.55	3.31	0	0	0	0
enamine	4041	6.56	4.01	10.1	1011	4.43	3.21	6.74
alpha-aminoacid	452	6.33	3.83	11.23	7	2.87	2.62	3.87
urea	365	6.94	3.97	17.28	969	4.37	3.25	6.02
cyanate	40	11.92	11.28	4.7	0	0	0	0
phenol_or_hydroxyhetarene	1344	6.08	2.76	11.73	2426	4.21	3.09	5.82
carboxylic_acid_amidine	1358	4.58	3.24	7.09	1469	4.67	3.48	6.48
secondary_aliphatic/aromatic_amine_(alkylarylamine)	322	7.94	2.67	16.26	1301	4.29	3.13	6.62
nitro_compound	626	8.96	7.7	10.27	155	3.56	2.88	4.4
primary_carboxylic_acid_amide	343	4.73	2.81	8.37	1373	4.13	2.96	5.85
imidoyl_halide	26	7.93	3.93	16	61	3.84	2.66	5.33
carbamic_acid_halide_(haloformic_acid_amide)	16	24.38	3.6	39.15	0	0	0	0
azo_compound	272	5.25	3.91	7.51	10	4.14	4.95	3.56
alkene	17891	5.65	3.06	10.74	8090	4.47	3.35	6.25
ketene_acetal_or_derivative	895	7.3	4.35	12.04	132	5.28	4.54	6.94
oxime	521	4.01	2.31	7.06	1006	4.02	3.48	5.07
nitrite	1	22.68	22.68	0	0	0	0	0
carbonic_acid_ester_halide_(alkyl/aryl_haloformate)	18	1.42	0.94	2.1	0	0	0	0
carboxylic_acid_anhydride	85	6.68	4.74	11.45	0	0	0	0
alkyl_fluoride	4576	6.77	3.78	13.81	52	4.28	3.01	5.97
hydroperoxide_	717	45.37	39.58	16.77	0	0	0	0
carboxylic_acid_imide,_N-substituted	103	7.31	4.62	10.86	49	4.43	2.92	6.6
tertiary_aliphatic_amine_(trialkylamine)	3301	6.37	2.96	12.39	10687	4.17	3.11	5.76
carboxylic_acid_amidrazone	487	6.94	6.21	9.31	142	3.95	3.55	4.82
secondary_aliphatic_amine_(dialkylamine)	8199	6.18	2.39	12.58	7878	4.46	3.3	6.11
ketone	6618	5.05	2.95	9.48	8582	4.58	3.29	6.39
